# Supplementary material for: An In Vitro and In Silico Investigation about Monteverdia ilicifolia Activity against Helicobacter pylori
Source: Antibiotics (Basel). 2022 Dec 28;12(1):46. doi: 10.3390/antibiotics12010046 (PMC9854909; doi:10.3390/antibiotics12010046)
Supplement: Supplementary file 1 [file antibiotics-12-00046-s001.zip]

Archive with 1 entries (1 files):
- antibiotics-2027081-supplementary.docx
